# Supplementary material for: The increasing importance of fellowships and career development awards in the careers of early-stage biomedical academic researchers
Source: PLoS One. 2019 Oct 17;14(10):e0223876. doi: 10.1371/journal.pone.0223876 (PMC6797166; doi:10.1371/journal.pone.0223876)
Supplement: S1 Table — (XLSX) [file pone.0223876.s003.xlsx]

## Sheet: Sheet1
	S1 Table: Percentage of first-time R01
	awardees with prior training awards
		F and Ka	F onlya	K onlya	Nonea
	2000	1.47124	12.5279	8.96121	77.0397
	2001	1.23106	13.0682	8.66477	77.036
	2002	1.2	12.55	10.6	75.65
	2003	2.30279	12.8368	9.65213	75.2082
	2004	2.02343	11.6081	11.3951	74.9734
	2005	2.01962	10.7328	15.0029	72.2447
	2006	2.92063	10.4762	13.1429	73.4603
	2007	3.58589	12.0301	15.616	68.7681
	2008	2.94648	9.92183	17.1978	69.9339
	2009	3.58696	7.11957	18.4239	70.8696
	2010	3.26087	8.80435	18.2065	69.7283
	2011	2.97845	7.79468	19.5184	69.7085
	2012	3.52453	8.08569	19.5577	68.8321
	2013	5.1531	7.84167	21.882	65.1232
	2014	4.35093	7.06134	22.2539	66.3338
	2015	5.10666	8.33872	19.8449	66.7098
	2016	4.56204	7.60341	24.6959	63.1387
	2017	4.83384	7.43202	24.4713	63.2628
	aFirst-time R01 awardees with the
	indicated prior awards by category--F-
	series fellowships, K-series career
	development awards, or no previous NIH
	award (None).
