# Supplementary material for: The increasing importance of fellowships and career development awards in the careers of early-stage biomedical academic researchers
Source: PLoS One. 2019 Oct 17;14(10):e0223876. doi: 10.1371/journal.pone.0223876 (PMC6797166; doi:10.1371/journal.pone.0223876)
Supplement: S2 Table — (XLSX) [file pone.0223876.s004.xlsx]

## Sheet: Sheet1
	S2 Table: Award mechanisms in each
	category
		Percent of category	Na
	F awardsb	100	4074
	F05	0.54001	22
	F06	0.343643	14
	F30	0.981836	40
	F31	15.8321	645
	F32	81.2224	3309
	F33	0.638193	26
	F35	0.270005	11
	F37	0.0736377	3
	F38	0.0981836	4
	K awardsb	100	5914
	K01	18.9212	1119
	K02	2.45181	145
	K04	0.253635	15
	K05	0.0507271	3
	K07	2.82381	167
	K08	35.509	2100
	K11	1.75854	104
	K12	0.152181	9
	K14	0.202908	12
	K15	0.101454	6
	K17	0.0338181	2
	K18	0.236726	14
	K20	0.591816	35
	K21	0.456544	27
	K22	4.78526	283
	K23	18.5154	1095
	K24	1.1329	67
	K25	1.57254	93
	K26	0.016909	1
	K30	0.118363	7
	K99	10.2807	608
	KL1	0.016909	1
	KL2	0.016909	1
	aThe total number of FTR01 awardees with
	the indicated award.
	bThe listed awards are not the entirety of F
	and K awards, but only the F and K awards
	that FTR01 awardees previously held.
