# Supplementary material for: The increasing importance of fellowships and career development awards in the careers of early-stage biomedical academic researchers
Source: PLoS One. 2019 Oct 17;14(10):e0223876. doi: 10.1371/journal.pone.0223876 (PMC6797166; doi:10.1371/journal.pone.0223876)
Supplement: S3 Table — (XLSX) [file pone.0223876.s005.xlsx]

## Sheet: Sheet1
	S3 Table: Percentage of FTR01 awardees with
	indicated training awards
		F32	K01a	K08	K23a	K99a
	2000	12.3941	0.84708	5.97414
	2001	11.9318	0.804924	5.11364	0.142045
	2002	11.9	2.05	6.15	0.45
	2003	13.1308	2.10681	6.17344	0.832925
	2004	11.5016	2.28967	6.17678	1.70394
	2005	10.3289	2.48125	7.50144	2.82747
	2006	11.746	3.30159	5.90476	3.68254
	2007	12.782	4.33777	7.0561	4.27993
	2008	10.1624	4.20926	7.21587	4.81058
	2009	8.96739	5.43478	8.47826	4.56522	0.326087
	2010	9.23913	4.56522	7.44565	4.61957	1.19565
	2011	9.18885	4.49937	8.30165	4.62611	2.28137
	2012	8.29302	4.8376	5.80511	5.6669	3.80097
	2013	9.93279	5.1531	7.16953	5.89993	5.89993
	2014	8.34522	5.13552	6.63338	5.56348	5.92011
	2015	10.4719	4.71881	6.52877	5.49451	5.49451
	2016	9.42822	4.80535	7.72506	5.71776	7.72506
	2017	8.21752	5.92145	6.22356	6.76737	6.94864
	aK01 awards expanded significantly in the late
	1990s, K23 awards were first made in 1998 and
	K99 awards were first made in 2007.
