# Supplementary material for: The increasing importance of fellowships and career development awards in the careers of early-stage biomedical academic researchers
Source: PLoS One. 2019 Oct 17;14(10):e0223876. doi: 10.1371/journal.pone.0223876 (PMC6797166; doi:10.1371/journal.pone.0223876)
Supplement: S5 Table — (XLSX) [file pone.0223876.s007.xlsx]

## Sheet: Sheet1
	S5 Table: Percent values for datapoints in indicated figures
	Fig. 3A	Quartile 1	Quartile 2	Quartile 3	Quartile 4	N
	F32	21.3*	24.4	27.4*	27.0*	3309
	K01	35*	23.5	23.3	18.1*	1119
	K08	48.7*	29.1*	15.2*	7.0*	2100
	K23	47.5*	26.8	17.6*	8.1*	1095
	K99	28.8	27.0	27.1	17.1*	608
	None	23.8*	25.3	26.6*	24.3*	21154
	Fig. 3B	Quartile 1	Quartile 2	Quartile 3	Quartile 4	N
	F32	15.7*	23.6	29.4*	31.3*	2625
	K01	19.1*	24.2	27.5	29.2	418
	K08	33.4*	34.0*	19.3*	13.2*	667
	K23	29.6	25.2	22.8	22.3	206
	K99	23.5	27.4	29.7	19.4*	468
	Fig. 3C	Quartile 1	Quartile 2	Quartile 3	Quartile 4	N
	F32	36.7*	25.9	20.4*	17.0*	1081
	K01	45.6*	23	19.1*	12.2*	826
	K08	57.8*	26.7	11.9*	3.5*	1190
	K23	48.0*	26.2	18.3*	7.4*	900
	K99	43.2*	24.8	17.0*	15.1*	424
	Fig. 3D	Quartile 1	Quartile 2	Quartile 3	Quartile 4	N
	F32	34.5*	24.9	20.7*	19.8*	858
	K01	44.7*	22.4	17.9*	15*	313
	K08	57.5*	24.3	12.6*	5.6*	341
	K23	37.3*	22.5	21.9	18.3	169
	K99	41.4*	25.8	15.9*	16.9*	314
	*p<0.01 using the binomial test for significance.
