# Supplementary material for: The increasing importance of fellowships and career development awards in the careers of early-stage biomedical academic researchers
Source: PLoS One. 2019 Oct 17;14(10):e0223876. doi: 10.1371/journal.pone.0223876 (PMC6797166; doi:10.1371/journal.pone.0223876)
Supplement: S6 Table — (XLSX) [file pone.0223876.s008.xlsx]

## Sheet: Sheet1
S6 Table: Institutional names found in NIH RePORTer that were aggregated in the current study
Preferred	Other names and associated institutions as appearing in NIH ExPORTER
HARVARD UNIVERSITY	BETH ISRAEL DEACONESS MEDICAL CENTER	BOSTON CHILDREN'S HOSPITAL	BRIGHAM AND WOMEN'S HOSPITAL	CAMBRIDGE HEALTH ALLIANCE	CAMBRIDGE HOSPITAL (MA)	CHILDREN'S HOSPITAL BOSTON	CHILDREN'S HOSPITAL CORPORATION	DANA-FARBER CANCER INST	DANA-FARBER CANCER INSTITUTE	HARVARD MEDICAL SCHOOL	HARVARD PILGRIM HEALTH CARE, INC.	HARVARD SCHOOL OF PUBLIC HEALTH	HARVARD UNIVERSITY (MEDICAL SCHOOL)	HARVARD UNIVERSITY (SCH OF PUBLIC HLTH)	HEBREW REHABILITATION CENTER FOR AGED	JOSLIN DIABETES CENTER	JUDGE BAKER CHILDREN'S CENTER	MASSACHUSETTS EYE AND EAR INFIRMARY	MASSACHUSETTS GENERAL HOSPITAL	MASSACHUSETTS GENERAL HOSP	MASSACHUSETTS MENTAL HEALTH INSTITUTE	MC LEAN HOSPITAL (BELMONT, MA)	MCLEAN HOSPITAL	SPAULDING REHABILITATION HOSPITAL
RUTGERS, THE STATE UNIV OF N.J.	RBHS -CANCER INSTITUTE OF NEW JERSEY	RBHS-NEW JERSEY MEDICAL SCHOOL	RBHS-ROBERT WOOD JOHNSON MEDICAL SCHOOL	RBHS-SCHOOL OF DENTAL MEDICINE	RBHS-SCHOOL OF PUBLIC HEALTH	RBHS-SCHOOL/ HEALTH RELATED PROFESSIONS	RUTGERS BIOMEDICAL/HEALTH SCIENCES-RBHS	RUTGERS THE STATE UNIV OF NJ NEWARK	UNIV OF MED/ DENT OF NJ-SCH/HLTH REL PRO	UNIV OF MED/DENT NJ-R W JOHNSON MED SCH	UNIV OF MED/DENT NJ-SCH OF PUBLIC HEALTH	UNIV OF MED/DENT NJ-SCH OSTEOPATHIC MED	UNIV OF MED/DENT OF NJ-NJ DENTAL SCHOOL	UNIV OF MED/DENT OF NJ-NJ MEDICAL SCHOOL	UNIV OF MED/DENT OF NJ-SCHOOL OF NURSING
BROWN UNIVERSITY	BUTLER HOSPITAL (PROVIDENCE, RI)	EMMA PENDLETON BRADLEY HOSPITAL	MEMORIAL HOSPITAL OF RHODE ISLAND	MIRIAM HOSPITAL	RHODE ISLAND HOSPITAL	RHODE ISLAND HOSPITAL (PROVIDENCE, RI)	WOMEN AND INFANTS HOSPITAL-RHODE ISLAND
UNIVERSITY OF CHICAGO	EVANSTON HOSPITAL	EVANSTON NORTHWESTERN HEALTHCARE	EVANSTON NORTHWESTERN HEALTHCARE RES INS	NORTH SHORE UNIVERSITY HOSPITAL	NORTHSHORE UNIV HEALTHSYSTEM RES INST	NORTHSHORE UNIVERSITY HEALTHSYSTEM
UNIVERSITY OF CALIFORNIA SAN FRANCISCO	BUCK INSTITUTE FOR AGE RESEARCH	BUCK INSTITUTE FOR RESEARCH ON AGING	CHILDREN'S HOSPITAL & RES CTR AT OAKLAND	J. DAVID GLADSTONE INSTITUTES	UNIVERSITY OF CALIFORNIA, SAN FRANCISCO
UNIVERSITY OF COLORADO	CHILDREN'S HOSPITAL OF DENVER	DENVER HEALTH AND HOSPITAL AUTHORITY	UNIVERSITY OF COLORADO AT BOULDER	UNIVERSITY OF COLORADO DENVER	UNIVERSITY OF COLORADO DENVER/HSC DENVER
BAYLOR UNIVERSITY	BAYLOR COLLEGE OF DENTISTRY	BAYLOR COLLEGE OF MEDICINE	BAYLOR RESEARCH INSTITUTE	SAINT LUKE'S HOSPITAL
COLUMBIA UNIVERSITY HEALTH SCIENCES	COLUMBIA UNIV NEW YORK MORNINGSIDE	HELEN HAYES HOSPITAL	MARY IMOGENE BASSETT HOSPITAL	NEW YORK STATE PSYCHIATRIC INSTITUTE
CORNELL UNIVERSITY	CORNELL UNIVERSITY ITHACA	HOSPITAL FOR SPECIAL SURGERY	WEILL MEDICAL COLLEGE OF CORNELL UNIV	WEILL MEDICAL COLL OF CORNELL UNIV
ICAHN SCHOOL OF MEDICINE AT MOUNT SINAI	MOUNT SINAI MEDICAL CENTER	MOUNT SINAI SCHOOL OF MEDICINE	MOUNT SINAI SCHOOL OF MEDICINE OF CUNY	MOUNT SINAI SCHOOL OF MEDICINE OF NYU
UNIVERSITY OF CONNECTICUT STORRS	HARTFORD HOSPITAL	ST. FRANCIS HOSPITAL AND MEDICAL CENTER	UNIVERSITY OF CONNECTICUT SCH OF MED/DNT	UNIVERSITY OF CONNECTICUT SCH OF MED/DNT
UNIVERSITY OF WASHINGTON	FRED HUTCHINSON CAN RES CTR	FRED HUTCHINSON CANCER RES CTR	FRED HUTCHINSON CANCER RESEARCH CENTER	SEATTLE CHILDREN'S HOSPITAL
ALBERT EINSTEIN COLLEGE OF MEDICINE	ALBERT EINSTEIN COL OF MED YESHIVA UNIV	ALBERT EINSTEIN COLLEGE OF MEDICINE, INC	YESHIVA UNIVERSITY
AUGUSTA UNIVERSITY	GEORGIA HEALTH SCIENCES UNIVERSITY	GEORGIA REGENTS UNIVERSITY	MEDICAL COLLEGE OF GEORGIA (MCG)
CASE WESTERN RESERVE UNIVERSITY	CLEVELAND CLINIC FOUNDATION	CLEVELAND CLINIC LERNER COL/MED-CWRU	CLEVELAND CLINIC LERNER COM-CWRU
NEW YORK UNIVERSITY	HOSPITAL FOR JOINT DISEASES ORTHO INST	NEW YORK UNIVERSITY SCHOOL OF MEDICINE	WINTHROP-UNIVERSITY HOSPITAL
NORTHWESTERN UNIVERSITY	CHILDREN'S MEMORIAL HOSPITAL (CHICAGO)	LURIE CHILDREN'S HOSPITAL OF CHICAGO	NORTHWESTERN UNIVERSITY AT CHICAGO
OREGON HEALTH & SCIENCE UNIVERSITY	EMANUEL HOSPITAL AND HEALTH CENTER	OREGON HEALTH AND SCI UNIVERSITY	OREGON HEALTH AND SCIENCE UNIVERSITY
TEXAS A&M UNIVERSITY	SCOTT AND WHITE MEMORIAL HOSPITAL	TEXAS A&M UNIVERSITY HEALTH SCIENCE CTR	TEXAS A&M AGRILIFE RESEARCH
UNIVERSITY OF CINCINNATI	CINCINNATI CHILDRENS HOSP MED CTR	CHILDREN'S HOSPITAL MED CTR (CINCINNATI)	CHILDREN'S HOSPITAL MEDICAL CENTER CINCI
UNIVERSITY OF KANSAS	CHILDREN'S MERCY HOSP (KANSAS CITY, MO)	UNIVERSITY OF KANSAS LAWRENCE	UNIVERSITY OF KANSAS MEDICAL CENTER
UNIVERSITY OF PENNSYLVANIA	CHILDREN'S HOSPITAL OF PHILADELPHIA	CHILDREN'S HOSP OF PHILADELPHIA	CHILDRENS HOSPITAL OF PHILADELPHIA
BOSTON UNIVERSITY	BOSTON UNIVERSITY MEDICAL CAMPUS	ROGER WILLIAMS HOSPITAL
GEORGE WASHINGTON UNIVERSITY	CHILDREN'S NATIONAL MEDICAL CENTER	CHILDREN'S RESEARCH INSTITUTE
MAYO CLINIC	MAYO CLINIC COLL OF MEDICINE, ROCHESTER	MAYO CLINIC ROCHESTER
PENNSYLVANIA STATE UNIVERSITY	PENNSYLVANIA STATE UNIV HERSHEY MED CTR	PENNSYLVANIA STATE UNIVERSITY-UNIV PARK
ROWAN UNIVERSITY SCHOOL/OSTEOPATHIC MED	COOPER HEALTH SYSTEM, INC.	COOPER UNIVERSITY HOSPITAL
SLOAN-KETTERING INSTITUTE FOR CANCER RES	SLOAN-KETTERING INST CAN RESEARCH	SLOAN-KETTERING INST CAN RES
THOMAS JEFFERSON UNIVERSITY	ALFRED I. DU PONT HOSP FOR CHILDREN	NEMOURS CHILDREN'S CLINIC
UNIV OF MARYLAND, COLLEGE PARK	UNIVERSITY OF MARYLAND COLLEGE PK CAMPUS	UNIVERSITY OF MARYLAND, COLLEGE PARK
UNIVERSITY OF CALIFORNIA IRVINE	CHILDREN'S HOSPITAL OF ORANGE COUNTY	UNIVERSITY OF CALIFORNIA-IRVINE
UNIVERSITY OF CALIFORNIA SAN DIEGO	UNIVERSITY OF CALIFORNIA, SAN DIEGO	CHILDREN'S HOSPITAL RESEARCH CENTER
UNIVERSITY OF ILLINOIS	UNIVERSITY OF ILLINOIS AT CHICAGO	ADVOCATE HEALTH AND HOSPITALS CORP
UNIVERSITY OF PITTSBURGH	CHILDREN'S HOSP PITTSBURGH/UPMC HLTH SYS	MAGEE-WOMEN'S HOSPITAL OF UPMC
UNIVERSITY OF SOUTHERN CALIFORNIA	CHILDREN'S HOSPITAL LOS ANGELES	CHILDREN'S HOSPITAL OF LOS ANGELES
UNIVERSITY OF TEXAS HLTH SCI CTR SAN ANT	UNIV OF TX HSC, SA	UNIVERSITY OF TEXAS HLTH SCIENCE CENTER
UNIVERSITY OF TEXAS MD ANDERSON CAN CTR	UNIVERSITY OF TX MD ANDERSON CAN CTR	UT MD ANDERSON CANCER CTR
UT SOUTHWESTERN MEDICAL CENTER	UNIVERSITY OF TEXAS SW MED CTR/DALLAS	UNIVERSITY OF TEXAS SW MED CTR
VANDERBILT UNIVERSITY	VANDERBILT UNIVERSITY MEDICAL CENTER	VANDERBILT UNIVERSITY MED CTR
BOSTON UNIVERSITY	BOSTON UNIVERSITY (CHARLES RIVER CAMPUS)
JOHNS HOPKINS UNIVERSITY	ALL CHILDREN'S RESEARCH INSTITUTE, INC.
LOYOLA UNIVERSITY CHICAGO	LOYOLA UNIVERSITY OF CHICAGO
OAKLAND UNIVERSITY	WILLIAM BEAUMONT HOSPITAL RESEARCH INST
OHIO STATE UNIVERSITY	RESEARCH INST NATIONWIDE CHILDREN'S HOSP
TEMPLE UNIVERSITY	WESTERN PENNSYLVANIA HOSPITAL
TUFTS UNIVERSITY BOSTON	TUFTS UNIVERSITY MEDFORD
TULANE UNIVERSITY OF LOUISIANA	CHILDREN'S HOSPITAL (NEW ORLEANS)
UNIVERSITY OF ARIZONA	ST. JOSEPH'S HOSPITAL AND MEDICAL CENTER
UNIVERSITY OF ARKANSAS MED SCIS LTL ROCK	ARKANSAS CHILDREN'S HOSPITAL RES INST
UNIVERSITY OF CALIFORNIA DAVIS	UNIVERSITY OF CALIFORNIA AT DAVIS
UNIVERSITY OF GEORGIA	UNIVERSITY OF GEORGIA (UGA)
UNIVERSITY OF ILLINOIS URBANA-CHAMPAIGN	UNIVERSITY OF ILLINOIS AT URBANA-CHAMPAIGN
UNIVERSITY OF MIAMI SCHOOL OF MEDICINE	UNIVERSITY OF MIAMI CORAL GABLES
UNIVERSITY OF MICHIGAN	UNIVERSITY OF MICHIGAN AT ANN ARBOR
UNIVERSITY OF MINNESOTA	UNIVERSITY OF MINNESOTA TWIN CITIES
UNIVERSITY OF NORTH CAROLINA CHAPEL HILL	UNIV OF NORTH CAROLINA CHAPEL HILL
UNIVERSITY OF SOUTH DAKOTA	RAPID CITY REGIONAL HOSPITAL
UNIVERSITY OF TEXAS AUSTIN	UNIVERSITY OF TEXAS, AUSTIN
UNIVERSITY OF TEXAS MEDICAL BR GALVESTON	UNIVERSITY OF TEXAS MED BR GALVESTON
UNIVERSITY OF TULSA	LAUREATE PSYCHIATRIC CLINIC AND HOSPITAL
UNIVERSITY OF VIRGINIA	UNIVERSITY OF VIRGINIA CHARLOTTESVILLE
UNIVERSITY OF WISCONSIN MADISON	UNIVERSITY OF WISCONSIN-MADISON
WAKE FOREST UNIVERSITY	WAKE FOREST UNIVERSITY HEALTH SCIENCES
WASHINGTON UNIVERSITY	BARNES-JEWISH HOSPITAL
YALE UNIVERSITY	GAYLORD HOSPITAL, INC.
